# Supplementary material for: Target Mechanism of Iturinic Lipopeptide on Differential Expression Patterns of Defense-Related Genes against Colletotrichum acutatum in Pepper
Source: Plants (Basel). 2022 May 9;11(9):1267. doi: 10.3390/plants11091267 (PMC9102045; doi:10.3390/plants11091267)
Supplement: Supplementary file 1 [file plants-11-01267-s001.zip]

Archive with 1 entries (1 files):
- plants-1712534-supplementary.pdf
